# Supplementary material for: Glucose inhibits cardiac muscle maturation through nucleotide biosynthesis
Source: eLife. 2017 Dec 12;6:e29330. doi: 10.7554/eLife.29330 (PMC5726851; doi:10.7554/eLife.29330)
Supplement: Figure 1—source data 1. [file elife-29330-fig1-data1.xlsx]

## Sheet: Sheet5
Defined Cardiac-Differferentiation Medium
Components	Molecular Weight	Concentration (mg/L)	mM
Amino Acids
Glycine	75	30	0.4
L-Alanine	89	22.5	0.252809
L-Arginine hydrochloride	211	84	0.398104
L-Asparagine (freebase)	150	22.5	0.15
L-Aspartic acid	133	27	0.203008
L-Cystine 2HCl	240	88.56	0.362878
L-Glutamic Acid	147	67.5	0.459184
L-Glutamine	146	584	4
L-Histidine hydrochloride-H2O	210	42	0.2
L-Isoleucine	131	105	0.801527
L-Leucine	131	105	0.801527
L-Lysine hydrochloride	183	146	0.797814
L-Methionine	149	30	0.201342
L-Phenylalanine	165	66	0.4
L-Proline	115	36	0.313043
L-Serine	105	42	0.4
L-Threonine	119	95	0.798319
L-Tryptophan	204	16	0.0784314
L-Tyrosine disodium salt	225	104	0.455847
L-Valine	117	94	0.803419
Vitamins
Biotin	244	0.0117	4.79508e-05
Choline chloride	140	4	0.0285714
D-Calcium pantothenate	477	4	0.00838574
Folic Acid	441	4	0.0090703
Niacinamide	122	4	0.0327869
Pyridoxal hydrochloride	204	4	0.0195888
Riboflavin	376	0.4	0.00106383
Thiamine hydrochloride	337	4	0.0118694
Vitamin B12	1355	0.0117	8.63469e-06
i-Inositol	180	7.2	0.04
Inorganic Salts
Calcium Chloride (CaCl2) (anhyd.)	111	168.5	1.51802
Ferric Nitrate (Fe(NO3)3"9H2O)	404	0.01	2.47525e-05
Magnesium Sulfate (MgSO4) (anhyd.)	120	97.67	0.813917
Potassium Chloride (KCl)	75	337	4.49333
Potassium Nitrate (KNO3)	101	0.0684	0.000677228
Sodium Bicarbonate (NaHCO3)	84	3091.6	36.8048
Sodium Chloride (NaCl)	58	4690	80.8621
Sodium Phosphate monobasic (NaH2PO4-H2O)	138	125	0.905797
Sodium Selenite (Na2SeO3-5H20)	263	0.01557	5.92015e-05
Other Components
D-Glucose (Dextrose)	180	4500	25
HEPES	238	5362.2	22.5303
Phenol Red	376.4	15	0.0398512
Sodium Pyruvate	110	99	0.9
